# Supplementary material for: Serotype and Genotype Distribution among Invasive Streptococcus pneumoniae Isolates in Colombia, 2005–2010
Source: PLoS One. 2014 Jan 8;9(1):e84993. doi: 10.1371/journal.pone.0084993 (PMC3885649; doi:10.1371/journal.pone.0084993)
Supplement: Table S1 — General frequency of serotypes by years of surveillance. (XLS) [file pone.0084993.s003.xls]

## Sheet: Table S1
Table S1. General frequency of serotypes by years of surveillance.
Serotypes	Years of surveillance			Total
	2005-2006	2007-2008	2009-2010
	n= 573	n=593	n=609	n=1775
	n (%)
14	135(23.6)	164 (27.7)	111(18.2)	410(23.1)
1	76(13.3)	63(10.6)	77(12.6)	216(12.2)
6B	38(6.6)	43(7.3)	43(7.1)	124(7.0)
3	27(4.7)	26(4.4)	44(7.2)	97(5.5)
23F	36(6.3)	25(4.2)	25(4.1)	86(4.8)
19F	32(5.6)	27(4.6)	24(3.9)	83(4.7)
6A	25(4.4)	21(3.5)	26(4.3)	72(4.1)
5	29(5.1)	24(4.0)	9(1.5)	62(3.5)
19A	9(1.6)	17(2.9)	30(4.9)	56(3.2)
18C	11(1.9)	17(2.9)	20(3.3)	48(2.7)
9V	23(4.0)	9(1.5)	16(2.6)	48(2.7)
7F	9(1.6)	12(2.0)	14(2.3)	35(2.0)
12F	2(0.3)	17(2.9)	15(2.5)	34(1.9)
4	8(1.4)	12(2.0)	13(2.1)	33(1.9)
16F	11(1.9)	7(1.2)	11(1.8)	29(1.6)
18A	10(1.7)	10(1.7)	6(1.0)	26(1.5)
8	8(1.4)	7(1.2)	10(1.6)	25(1.4)
9N	3(0.5)	7(1.2)	9(1.5)	19(1.1)
6C	6(1.0)	5(0.8)	7(1.1)	18(1.0)
15A	2(0.3)	10(1.7)	6(1.0)	18(1.0)
10A	6(1.0)	7(1.2)	5(0.8)	18(1.0)
11A	5(0.9)	6(1.0)	7(1.1)	18(1.0)
13	9(1.6)	2(0.3)	6(1.0)	17(1.0)
34	8(1.4)	2(0.3)	6(1.0)	16(0.9)
35B	5(0.9)	7(1.2)	4(0.7)	16(0.9)
22F	2(0.3)	5(0.8)	7(1.1)	14(0.8)
23A	4(0.7)	3(0.5)	7(1.1)	14(0.8)
15C	4(0.7)	4(0.7)	4(0.7)	12(0.7)
24F	2(0.3)	7(1.2)	3(0.5)	12(0.7)
15B	5(0.9)	3(0.5)	3(0.5)	11(0.6)
17F	2(0.3)	2(0.3)	6(1.0)	10(0.6)
18F	3(0.5)	4(0.7)	3(0.5)	10(0.6)
23B	5(0.9)	0(0.0)	4(0.7)	9(0.5)
25A	2(0.3)	3(0.5)	4(0.7)	9(0.5)
28A	2(0.3)	1(0.2)	4(0.7)	7(0.4)
20	1(0.2)	3(0.5)	1(0.2)	5(0.3)
25F	3(0.5)	0(0.0)	2(0.3)	5(0.3)
19B	2(0.3)	1(0.2)	1(0.2)	4(0.2)
35F	0(0.0)	3(0.5)	1(0.2)	4(0.2)
7C	0(0.0)	0(0.0)	3(0.5)	3(0.2)
12B	1(0.0)	1(0.2)	1(0.2)	3(0.2)
33F	0(0.0)	0(0.0)	2(0.3)	2(0.1)
11F	0(0.0)	0(0.0)	2(0.3)	2(0.1)
18B	0(0.0)	2(0.3)	0(0.0)	2(0.1)
NST	0(0.0)	1(0.2)	1(0.2)	2(0.1)
9L	0(0.0)	0(0.0)	1(0.2)	1(0.1)
10B	0(0.0)	0(0.0)	1(0.2)	1(0.1)
35A	0(0.0)	1(0.2)	0(0.0)	1(0.1)
10F	0(0.0)	0(0.0)	1(0.2)	1(0.1)
9C	0(0.0)	0(0.0)	1(0.2)	1(0.1)
35C	0(0.0)	0(0.0)	1(0.2)	1(0.1)
33	1(0.2)	0(0.0)	0(0.0)	1(0.1)
7A	0(0.0)	1(0.2)	0(0.0)	1(0.1)
15F	0(0.0)	0(0.0)	1(0.2)	1(0.1)
16A	1(0.2)	0(0.0)	0(0.0)	1(0.1)
31	0(0.0)	1(0.2)	0(0.0)	1(0.1)
