# Supplementary material for: Serotype and Genotype Distribution among Invasive Streptococcus pneumoniae Isolates in Colombia, 2005–2010
Source: PLoS One. 2014 Jan 8;9(1):e84993. doi: 10.1371/journal.pone.0084993 (PMC3885649; doi:10.1371/journal.pone.0084993)
Supplement: Table S2 — Serotype distribution by diagnosis. (XLS) [file pone.0084993.s004.xls]

## Sheet: Table S2
Table S2. Serotype distribution by diagnosis.
Serotypes	Pneumonia	Meningitis	Sepsis	Other	Total
	n=668	n=463	n=431	n=213	n=1775
	n(%)
14	189(28.3)	71(15.3)	98(22.7)	52(24.4)	410
1	101(15.1)	31(6.7)	60(13.9)	24(11.3)	216
6B	36(5.4)	47(10.2)	29(6.7)	12(5.6)	124
3	40(6.0)	15(3.2)	30(7.0)	12(5.6)	97
23F	19(2.8)	37(8.0)	18(4.2)	12(5.6)	86
19F	23(3.4)	35(7.6)	14(3.2)	11(5.2)	83
6A	15(2.2)	27(5.8)	16(3.7)	14(6.6)	72
5	34(5.1)	5(1.1)	18(4.2)	5(2.3)	62
19A	24(3.6)	8(1.7)	16(3.7)	8(3.8)	56
18C	11(1.6)	17(3.7)	11(2.6)	9(4.2)	48
9V	22(3.3)	10(2.2)	12(2.8)	4(1.9)	48
7F	12(1.8)	6(1.3)	14(3.2)	3(1.4)	35
12F	7(1.0)	15(3.2)	9(2.1)	3(1.4)	34
4	19(2.8)	8(1.7)	5(1.2)	1(0.5)	33
16F	10(1.5)	11(2.4)	6(1.4)	2(0.9)	29
18ª	10(1.5)	8(1.7)	4(0.9)	4(1.9)	26
8	9(1.3)	4(0.9)	8(1.9)	4(1.9)	25
9N	9(1.3)	3(0.6)	4(0.9)	3(1.4)	19
10A	9(1.3)	7(1.5)	1(0.2)	1(0.5)	18
11A	4(0.6)	6(1.3)	4(0.9)	4(1.9)	18
15A	8(1.2)	2(0.4)	5(1.2)	3(1.4)	18
6C	5(0.7)	7(1.5)	5(1.2)	1(0.5)	18
13	5(0.7)	6(1.3)	5(1.2)	1(0.5)	17
34	2(0.3)	10(2.2)	3(0.7)	1(0.5)	16
35B	4(0.6)	7(1.5)	3(0.7)	2(0.9)	16
22F	5(0.7)	4(0.9)	4(0.9)	1(0.5)	14
23A	7(1.0)	6(1.3)	1(0.2)	0(0.0)	14
15C	1(0.1)	8(1.7)	2(0.5)	1(0.5)	12
24F	1(0.1)	7(1.5)	4(0.9)	0(0.0)	12
15B	2(0.3)	4(0.9)	4(0.9)	1(0.5)	11
17F	2(0.3)	4(0.9)	4(0.9)	0(0.0)	10
18F	5(0.7)	4(0.9)	1(0.2)	0(0.0)	10
23B	2(0.3)	5(1.1)	1(0.2)	1(0.5)	9
25A	1(0.1)	2(0.4)	3(0.7)	3(1.4)	9
28A	1(0.1)	2(0.4)	1(0.2)	3(1.4)	7
20	2(0.3)	1(0.2)	2(0.5)	0(0.0)	5
25F	3(0.4)	0(0.0)	2(0.5)	0(0.0)	5
19B	0(0.0)	2(0.4)	0(0.0)	2(0.9)	4
35F	2(0.3)	2(0.4)	0(0.0)	0(0.0)	4
12B	1(0.1)	1(0.2)	0(0.0)	1(0.5)	3
7C	1(0.1)	0(0.0)	1(0.2)	1(0.5)	3
11F	1(0.1)	0(0.0)	1(0.2)	0(0.0)	2
18B	1(0.1)	0(0.0)	0(0.0)	1(0.5)	2
33F	0(0.0)	0(0.0)	1(0.2)	1(0.5)	2
NST	2(0.3)	0(0.0)	0(0.0)	0(0.0)	2
31	0(0.0)	1(0.2)	0(0.0)	0(0.0)	1
33	0(0.0)	0(0.0)	1(0.2)	0(0.0)	1
10B	0(0.0)	1(0.2)	0(0.0)	0(0.0)	1
10F	0(0.0)	1(0.2)	0(0.0)	0(0.0)	1
15F	0(0.0)	1(0.2)	0(0.0)	0(0.0)	1
16A	1(0.1)	0(0.0)	0(0.0)	0(0.0)	1
35A	0(0.0)	1(0.2)	0(0.0)	0(0.0)	1
35C	0(0.0)	0(0.0)	0(0.0)	1(0.5)	1
7A	0(0.0)	1(0.2)	0(0.0)	0(0.0)	1
9C	0(0.0)	1(0.2)	0(0.0)	0(0.0)	1
9L	0(0.0)	1(0.2)	0(0.0)	0(0.0)	1
Total	668	463	431	213
